# Supplementary material for: Integrative Machine Learning and Experimental Validation Identify FIS1 as a Candidate Biomarker Linked to Mitochondrial Dynamics in Pulmonary Hypertension
Source: Cells. 2026 Feb 5;15(3):301. doi: 10.3390/cells15030301 (PMC12896716; doi:10.3390/cells15030301)
Supplement: Supplementary file 1 [file cells-15-00301-s001.zip]

Archive with 1 entries (1 files):
- cells-4086758-supplementary.tif
